# Supplementary material for: Effect of Silicon on Early Root and Shoot Phenotypes of Rice in Hydroponic and Soil Systems
Source: Plants (Basel). 2026 Jan 6;15(2):176. doi: 10.3390/plants15020176 (PMC12845091; doi:10.3390/plants15020176)
Supplement: Supplementary file 1 [file plants-15-00176-s001.zip]

Archive with 1 entries (1 files):
- plants-4046204-supplementary.pdf
